# Supplementary material for: Transcatheter mitral valve implantation in severe mitral annular calcification: a case report
Source: Eur Heart J Case Rep. 2024 Dec 31;9(1):ytae669. doi: 10.1093/ehjcr/ytae669 (PMC11694682; doi:10.1093/ehjcr/ytae669)
Supplement: ytae669_Supplementary_Data [file ytae669_supplementary_data.zip]

Archive with 1 entries (1 files):
- Registrazione schermo 2024-05-24 alle 00.14.26.mov
